# Supplementary material for: The proportion and effect of corticosteroid therapy in patients with COVID-19 infection: A systematic review and meta-analysis
Source: PLoS One. 2021 Apr 21;16(4):e0249481. doi: 10.1371/journal.pone.0249481 (PMC8059814; doi:10.1371/journal.pone.0249481)
Supplement: S1 Data — (XLSM) [file pone.0249481.s010.xlsm]

## Sheet: 000001b4_PubMedSearchHistory
Search number	Query	Sort By	Filters	Search Details	Results	Time
4	(COVID-19 or coronavirus or "SARS-CoV-2" or "SARS" or "severe acute respiratory syndrome" or "Middle East respiratory syndrome coronavirus" or "MERS viruses" or "MERS-CoV" or "novel coronavirus" or "2019-nCoV" or"Severe Acute Respiratory Syndrome Coronavirus 2" or"Corona Virus Disease 2019") AND (glucocorticoid or corticosteroid or "adrenal cortex hormones" or steroid or corticoid or corticoids o…		from 2019/12/1 - 3000/12/12	("Severe Acute Respiratory Syndrome Coronavirus 2"[Supplementary Concept] OR "Severe Acute Respiratory Syndrome Coronavirus 2"[All Fields] OR "ncov"[All Fields] OR "2019-nCoV"[All Fields] OR "covid 19"[All Fields] OR "SARS-CoV-2"[All Fields] OR (("coronavirus"[All Fields] OR "cov"[All Fields]) AND 2019/11/01:3000/12/31[Date - Publication]) OR ("coronavirus"[MeSH Terms] OR "coronavirus"[All Fields…	2129	04:11:51
3	(COVID-19 or coronavirus or "SARS-CoV-2" or "SARS" or "severe acute respiratory syndrome" or "Middle East respiratory syndrome coronavirus" or "MERS viruses" or "MERS-CoV" or "novel coronavirus" or "2019-nCoV" or"Severe Acute Respiratory Syndrome Coronavirus 2" or"Corona Virus Disease 2019") AND (glucocorticoid or corticosteroid or "adrenal cortex hormones" or steroid or corticoid or corticoids o…			("Severe Acute Respiratory Syndrome Coronavirus 2"[Supplementary Concept] OR "Severe Acute Respiratory Syndrome Coronavirus 2"[All Fields] OR "ncov"[All Fields] OR "2019-nCoV"[All Fields] OR "covid 19"[All Fields] OR "SARS-CoV-2"[All Fields] OR (("coronavirus"[All Fields] OR "cov"[All Fields]) AND 2019/11/01:3000/12/31[Date - Publication]) OR ("coronavirus"[MeSH Terms] OR "coronavirus"[All Fields…	2618	04:08:06
2	COVID-19 or coronavirus or "SARS-CoV-2" or "SARS" or "severe acute respiratory syndrome" or "Middle East respiratory syndrome coronavirus" or "MERS viruses" or "MERS-CoV" or "novel coronavirus" or "2019-nCoV" or"Severe Acute Respiratory Syndrome Coronavirus 2" or"Corona Virus Disease 2019"			"Severe Acute Respiratory Syndrome Coronavirus 2"[Supplementary Concept] OR "Severe Acute Respiratory Syndrome Coronavirus 2"[All Fields] OR "ncov"[All Fields] OR "2019-nCoV"[All Fields] OR "covid 19"[All Fields] OR "SARS-CoV-2"[All Fields] OR (("coronavirus"[All Fields] OR "cov"[All Fields]) AND 2019/11/01:3000/12/31[Date - Publication]) OR ("coronavirus"[MeSH Terms] OR "coronavirus"[All Fields]…	107956	04:07:20
1	glucocorticoid or corticosteroid or "adrenal cortex hormones" or steroid or corticoid or corticoids or corticosteroids or glucocorticosteroid or glucocorticosteroids or methylprednisolone or budesonide or dexamethasone or prednisone or prednisolone or methylprednisolone or hydrocortisone or cortisol			"glucocorticoids"[Pharmacological Action] OR "glucocorticoids"[MeSH Terms] OR "glucocorticoids"[All Fields] OR "glucocorticoid"[All Fields] OR ("adrenal cortex hormones"[MeSH Terms] OR ("adrenal"[All Fields] AND "cortex"[All Fields] AND "hormones"[All Fields]) OR "adrenal cortex hormones"[All Fields] OR "corticosteroid"[All Fields] OR "corticosteroids"[All Fields] OR "corticosteroidal"[All Fields…	1246177	04:05:10
