# Supplementary material for: The proportion and effect of corticosteroid therapy in patients with COVID-19 infection: A systematic review and meta-analysis
Source: PLoS One. 2021 Apr 21;16(4):e0249481. doi: 10.1371/journal.pone.0249481 (PMC8059814; doi:10.1371/journal.pone.0249481)
Supplement: S2 Data — (CSV) [file pone.0249481.s011.csv]

Subgroup Number	Name	Data Type	Statistical Method	Effect Measure	Analysis Model	Events 1	Mean 1	SD 1	Total 1	Events 2	Mean 2	SD 2	Total 2	Effect Estimate	SE	CI Start	CI End	Weight	Q	P(Q)	I-Sqr(Q)	Tau-Sqr	Z	P(Z)	Qint	P(Qint)	I-Sqr(Qint)	df	Year of study
0	Propotion of corticosteroid treatment of patients with COVID-19.
0	Propotion of corticosteroid treatment of patients with COVID-19	DIC	MH	Odds Ratio	Random	5528			15710	10131			15710	0.35156635		0.22147772	0.5580647	100	3,338.97834438	0	98.47258668	2.64242856	4.43403184	0.00000925	8.6903796	0.01296909	76.98604558	51
1	Wuhan,China	DIC	MH	Odds Ratio	Random	1533			3884	2351			3884	0.40334071		0.19730074	0.82454698	50.05599653	1,162.01123581	0	97.84855781	3.20670995	2.48876228	0.01281886				25
1	Bai P 2020					14	0	0	58	44	0	0	58	0.10123967	0.43394895	0.04324866	0.2369893	1.96350263											2020
1	Cao J 2020					51	0	0	102	51	0	0	102	1	0.28005602	0.57758497	1.73134698	2.04279752											2020
1	Chen N 2020					19	0	0	99	80	0	0	99	0.05640625	0.36091988	0.02780428	0.11443076	2.00461013											2020
1	Chen T 2020					107	0	0	203	96	0	0	203	1.24229601	0.19880876	0.84139275	1.83421994	2.07243189											2020
1	Deng Y 2020					152	0	0	225	73	0	0	225	4.33552261	0.20138311	2.92162079	6.43367421	2.0716361											2020
1	Ding Q 2020					3	0	0	5	2	0	0	5	2.25	1.29099445	0.17917856	28.25393783	1.28986843											2020
1	Du Y 2020					65	0	0	85	20	0	0	85	10.5625	0.36162029	5.19942092	21.45746767	2.00424432											2020
1	Guo T 2020					106	0	0	187	81	0	0	187	1.71254382	0.20870861	1.13759744	2.57807045	2.06931909											2020
1	Han Y 2020					1	0	0	3	2	0	0	3	0.25	1.73205081	0.00838717	7.45185386	0.98506624											2020
1	Huang C 2020					9	0	0	41	32	0	0	41	0.07910156	0.53359369	0.02779645	0.22510277	1.89883143											2020
1	Huang Q 2020					11	0	0	54	43	0	0	54	0.06544078	0.47783869	0.02565142	0.16694964	1.93613157											2020
1	Li R 2020					100	0	0	225	125	0	0	225	0.64	0.18973666	0.44124098	0.92829094	2.07515929											2020
1	Li X 2020					341	0	0	548	207	0	0	548	2.71373894	0.12460714	2.12570151	3.46444646	2.09114333											2020
1	Lian J 2020					100	0	0	788	688	0	0	788	0.02112628	0.15135051	0.01570339	0.02842189	2.08535317											2020
1	Luo P 2020					8	0	0	15	7	0	0	15	1.30612245	0.73192505	0.31114882	5.48276498	1.74887228											2020
1	Mo P 2020					79	0	0	155	76	0	0	155	1.08050554	0.2272273	0.69216681	1.6867209	2.06311821											2020
1	Qiu C 2020					9	0	0	104	95	0	0	104	0.00897507	0.49322901	0.0034135	0.02359799	1.92610435											2020
1	Sun L 2020					25	0	0	55	30	0	0	55	0.69444444	0.38297084	0.3278326	1.47103458	1.99282042											2020
1	Wang D 2020					62	0	0	138	76	0	0	138	0.66551247	0.24202036	0.41414087	1.06945939	2.05781597											2020
1	Wang Y 2020					26	0	0	46	20	0	0	46	1.69	0.42062225	0.74105834	3.85408255	1.97143408											2020
1	Wu C 2020					62	0	0	201	139	0	0	201	0.19895451	0.21597813	0.13029053	0.30380485	2.06694335											2020
1	Xu K 2020					56	0	0	113	57	0	0	113	0.96522007	0.26608646	0.57297165	1.62599629	2.04854168											2020
1	Yang X 2020					30	0	0	52	22	0	0	52	1.85950413	0.39695813	0.8540942	4.04844759	1.98505619											2020
1	Zhang Y 2020					38	0	0	166	128	0	0	166	0.08813477	0.2612596	0.05281566	0.14707262	2.05046534											2020
1	Zheng F 2020					2	0	0	25	23	0	0	25	0.00756144	1.04257207	0.00097986	0.05835032	1.49037061											2020
1	Zhou F 2020					57	0	0	191	134	0	0	191	0.1809423	0.22363607	0.11672953	0.28047844	2.06435891											2020
2	Outside of Wuhan, China	DIC	MH	Odds Ratio	Random	1196			4024	2828			4024	0.12976568		0.04460454	0.37752063	32.18420465	1,320.50930238	0	98.78834629	4.7215169	3.7478365	0.00017837				16
2	Cao B 2020					67	0	0	199	132	0	0	199	0.25763315	0.21213736	0.16999263	0.39045716	2.068208											2020
2	Fang X 2020					25	0	0	78	53	0	0	78	0.22249911	0.34312658	0.11356863	0.43591132	2.01370828											2020
2	Gao T 2020					6	0	0	40	34	0	0	40	0.03114187	0.62622429	0.00912644	0.10626439	1.83160634											2020
2	Guan W 2020					204	0	0	1099	895	0	0	1099	0.05195343	0.10972036	0.04190059	0.06441817	2.09389142											2020
2	Li Q 2020					55	0	0	475	420	0	0	475	0.01714853	0.20279433	0.01152412	0.02551794	2.07119577											2020
2	Lian JS 2020					60	0	0	465	405	0	0	465	0.02194787	0.1956313	0.01495791	0.03220432	2.07340082											2020
2	Ling Y 2020					5	0	0	66	61	0	0	66	0.00671862	0.6578654	0.00185056	0.0243925	1.807407											2020
2	Liu J 2020					409	0	0	774	365	0	0	774	1.2556277	0.10183039	1.02844887	1.53298911	2.09520888											2020
2	Ni Q 2020					51	0	0	72	21	0	0	72	5.89795918	0.3666794	2.87464151	12.10096021	2.00158495											2020
2	Pang X 2020					26	0	0	79	53	0	0	79	0.24065504	0.33861324	0.12392726	0.46732936	2.01595558											2020
2	Shen Q 2020					1	0	0	9	8	0	0	9	0.015625	1.5	0.00082607	0.29554413	1.13607503											2020
2	Wan S 2020					36	0	0	135	99	0	0	135	0.1322314	0.27524094	0.07709906	0.22678803	2.04480695											2020
2	Wang L 2020					1	0	0	26	25	0	0	26	0.0016	1.44222051	0.00009473	0.02702342	1.17697194											2020
2	Wang YM 2020					155	0	0	236	81	0	0	236	3.66178936	0.19389323	2.50409698	5.35470529	2.07392459											2020
2	Yang W 2020					5	0	0	149	144	0	0	149	0.00120563	0.64334197	0.00034167	0.00425431	1.81858266											2020
2	Zha L 2020					11	0	0	31	20	0	0	31	0.3025	0.5308655	0.10686902	0.85624671	1.90071714											2020
2	Zhao X 2020					79	0	0	91	12	0	0	91	43.34027778	0.43815879	18.36243431	102.29469832	1.96095929											2020
3	Outside of China	DIC	MH	Odds Ratio	Random	2799			7802	4952			7802	1.25518051		0.43233982	3.64407362	17.75979882	729.48887487	0	98.90334174	2.48815482	0.41794888	0.6759845				8
3	Angus D 2020					295	0	0	403	108	0	0	403	7.46099108	0.15905401	5.46272702	10.19021961	2.08348398											2020
3	Bruno M 2020.					151	0	0	350	148	0	0	350	1.03565123	0.15282308	0.76759172	1.39732287	2.08500278
3	Dequin P 2020					76	0	0	149	73	0	0	149	1.08388065	0.23176076	0.68818682	1.70709064	2.06152596											2020
3	Emmi G 2020					9	0	0	13	4	0	0	13	5.0625	0.84983659	0.95715621	26.77609556	1.65192951											2020
3	Hong K 2020					18	0	0	98	80	0	0	98	0.050625	0.36893239	0.0245657	0.10432799	2.00039106											2020
3	Jacobs J 2020					27	0	0	32	5	0	0	32	29.16	0.68853037	7.56326651	112.42570908	1.78346261											2020
3	Jeronimo C 2020					194	0	0	393	199	0	0	393	0.95038004	0.14268682	0.7185253	1.25705	2.08734819											2020
3	Peter H 2020					2014	0	0	6335	4321	0	0	6335	0.21724531	0.03815632	0.20159125	0.23411493	2.10227262											2020
3	Petersen M 2020					15	0	0	29	14	0	0	29	1.14795918	0.52553827	0.40981463	3.21562529	1.90438212											2020
0	Propotion and ICU or Severe	DIC	MH	Odds Ratio	Random	317			989	445			1994	2.16870183		0.86085892	5.46345925	100	185.80862645	-0	94.0799304	2.38179326	1.64214395	0.10056018	1.65831595	0.19783093	39.69786026	11
1	ICU	DIC	MH	Odds Ratio	Random	105			233	110			392	5.18585926		1.21468364	22.14003326	32.58620712	28.16553421	0.00000335	89.34868418	1.85357919	2.22258446	0.02624383				3
1	Hong K 2020					10	0	0	13	8	0	0	85	32.08333333	0.75585736	7.29277028	141.14530399	7.52529962											2020
1	Huang C 2020					6	0	0	13	3	0	0	28	7.14285714	0.82635171	1.41409998	36.0797743	7.25141917											2020
1	Jeronimo C 2020					63	0	0	171	63	0	0	177	1.05555556	0.22310809	0.68166523	1.63452305	9.13938743											2020
1	Wang D 2020					26	0	0	36	36	0	0	102	4.76666667	0.42590003	2.06865479	10.9835199	8.6701009											2020
2	Severe	DIC	MH	Odds Ratio	Random	212			756	335			1602	1.41676423		0.37127005	5.40636367	67.41379288	158.71292743	-0	95.58952121	3.47689528	0.50985885	0.61015036				7
2	Guan W 2020					77	0	0	173	127	0	0	926	5.04617782	0.1803587	3.54356945	7.18594936	9.20467937											2020
2	Li X 2020					4	0	0	269	7	0	0	279	0.58652291	0.63269835	0.16971928	2.02693019	7.98787284											2020
2	Mo P 2020					24	0	0	70	55	0	0	85	0.28458498	0.33899992	0.14643831	0.55305616	8.90092451											2020
2	Ni Q 2020					38	0	0	42	13	0	0	30	12.42307692	0.64192086	3.53041	43.71527397	7.95426372											2020
2	Sun L 2020					11	0	0	15	14	0	0	40	5.10714286	0.67141582	1.36983363	19.04093132	7.84548607											2020
2	Wan S 2020					21	0	0	40	15	0	0	95	5.89473684	0.42357679	2.56989399	13.52115014	8.67678164											2020
2	Wu C 2020					12	0	0	117	50	0	0	85	0.08	0.3760699	0.0382806	0.16718652	8.80741614											2020
2	Zhao X 2020					25	0	0	30	54	0	0	62	0.74074074	0.61928872	0.22005271	2.49347918	8.03636858											2020
0	Viral clearance	CON	IV	Mean Difference	Random	0			504	0			509	3.97942142		0.75611008	7.20273275	100	83.66236736	0	95.21887782	12.21636153	2.41972364	0.01553231	0	1	0	4
0	Fang X 2020					0	18.8	5.3	16	0	18.3	4.2	7	0.5	2.06775845	-3.55273209	4.55273209	16.39967939											2020
0	Ling Y 2020					0	13.9	1.8	4	0	8.3	2.3	61	5.6	0.9469537	3.74400485	7.45599515	20.62545436											2020
0	Liu J 2020					0	32	1	409	0	24	1	365	8	0.07200496	7.85887288	8.14112712	22.13003873											2020
0	Xu K 2020					0	17.65	6.8	64	0	13.89	3.8	47	3.76	1.01475812	1.77111063	5.74888937	20.41834065											2020
0	Zha L 2020					0	15	1.7	11	0	14	4.7	29	1	1.01215187	-0.98378121	2.98378121	20.42648687											2020
0	Effect on mortality	DIC	MH	Odds Ratio	Random	1103			3326	1882			5953	1.24282034		0.89128912	1.73299815	100	68.99607918	0	79.70899192	0.24543998	1.28151047	0.20001442	0	1	0	14
0	Angus D 2020					78	0	0	111	200	0	0	266	0.78	0.25154534	0.47640775	1.2770573	9.32073391											2020
0	Bruno M 2020.					85	0	0	176	66	0	0	123	0.80669331	0.23547631	0.50847623	1.27981221	9.5631613
0	Cao J 2020					11	0	0	17	40	0	0	85	2.0625	0.55208512	0.69896954	6.08596798	5.22946608											2020
0	Chen T 2020					14	0	0	19	20	0	0	36	2.24	0.6196197	0.66500785	7.54517405	4.57196462											2020
0	Deng Y 2020					88	0	0	109	64	0	0	116	3.4047619	0.30633063	1.86783128	6.20634409	8.48108942											2020
0	Dequin P 2020					11	0	0	31	65	0	0	118	0.44846154	0.41852315	0.19745932	1.0185275	6.8412737											2020
0	Jacobs J 2020					9	0	0	10	1	0	0	5	36	1.53659074	1.77155275	731.56161905	1.10393031											2020
0	Jeronimo C 2020					72	0	0	148	122	0	0	245	0.95513374	0.20826326	0.63502405	1.43660772	9.96300403											2020
0	Li Q 2020					1	0	0	55	0	0	0	55	3.05504587	1.64409042	0.12177705	76.64256628	0.9759121											2020
0	Liu J 2020					181	0	0	408	113	0	0	365	1.77817629	0.15082427	1.3231009	2.38977308	10.72923236											2020
0	Peter H 2020					482	0	0	2104	1110	0	0	4321	0.85963386	0.06247833	0.76055717	0.97161714	11.54010617											2020
0	Petersen M 2020					6	0	0	8	9	0	0	21	4	0.92796073	0.64890092	24.65707717	2.60037768											2020
0	Wu C 2020					23	0	0	44	27	0	0	40	0.52733686	0.45283266	0.21708822	1.28097305	6.38727488											2020
0	Yang X 2020					16	0	0	32	14	0	0	20	0.42857143	0.60257384	0.13155623	1.39615939	4.7284868											2020
0	Zhou F 2020					26	0	0	54	31	0	0	137	3.17511521	0.34039367	1.62935557	6.18732752	7.96398663											2020
0	Length in hospital	CON	IV	Mean Difference	Fixed	0			0	0			0	0		0	0	0	0	0	0	0	0	0	0	0	0	0
0	the pediatric cases	DIC	MH	Risk Ratio	Fixed	5528			15710	10131			15710	0.54565196		0.53194997	0.55970689	100	2,693.7972277	0	98.10676173	0	46.6852686	0	9.77044098	0.0017734	89.76504743	51
1	the adult cases	DIC	MH	Risk Ratio	Fixed	5525			15676	10100			15676	0.5470297		0.53328921	0.56112423	99.69400849	2,680.83285019	0	98.1722098	0	46.47753808	0				49
1	Angus D 2020					295	0	0	403	108	0	0	403	2.73148148	0.08767161	2.30023419	3.24357891	1.06603494											2020
1	Bai P 2020					14	0	0	58	44	0	0	58	0.31818182	0.24428075	0.19712568	0.5135793	0.43431053											2020
1	Bruno M 2020.					151	0	0	350	148	0	0	350	1.02027027	0.08754991	0.85939458	1.21126134	1.4608627
1	Cao B 2020					67	0	0	199	132	0	0	199	0.50757576	0.11158351	0.40786911	0.63165644	1.3029316											2020
1	Cao J 2020					51	0	0	102	51	0	0	102	1	0.14002801	0.75999011	1.31580659	0.50340539											2020
1	Chen N 2020					19	0	0	99	80	0	0	99	0.2375	0.21196594	0.15676095	0.35982335	0.78965551											2020
1	Chen T 2020					107	0	0	203	96	0	0	203	1.11458333	0.09955021	0.91701249	1.35472092	0.94758662											2020
1	Deng Y 2020					152	0	0	225	73	0	0	225	2.08219178	0.1067178	1.68920506	2.56660528	0.72056066											2020
1	Dequin P 2020					76	0	0	149	73	0	0	149	1.04109589	0.11590387	0.82953207	1.30661693	0.72056066											2020
1	Ding Q 2020					3	0	0	5	2	0	0	5	1.5	0.65828059	0.41282102	5.45030382	0.01974139											2020
1	Du Y 2020					65	0	0	85	20	0	0	85	3.25	0.20458544	2.17640601	4.85318455	0.19741388											2020
1	Emmi G 2020					9	0	0	13	4	0	0	13	2.25	0.45526361	0.92185248	5.49165958	0.03948278											2020
1	Fang X 2020					25	0	0	78	53	0	0	78	0.47169811	0.18228247	0.32999322	0.67425358	0.52314678											2020
1	Gao T 2020					6	0	0	40	34	0	0	40	0.17647059	0.38220208	0.08343367	0.37325302	0.33560359											2020
1	Guan W 2020					204	0	0	1099	895	0	0	1099	0.22793296	0.06480311	0.20074587	0.25880201	8.83427105											2020
1	Guo T 2020					106	0	0	187	81	0	0	187	1.30864198	0.10528273	1.06464304	1.60856151	0.79952621											2020
1	Han Y 2020					1	0	0	3	2	0	0	3	0.5	0.91287093	0.08354738	2.99231389	0.01974139											2020
1	Hong K 2020					18	0	0	98	80	0	0	98	0.225	0.21828283	0.14668302	0.34513198	0.78965551											2020
1	Huang C 2020					9	0	0	41	32	0	0	41	0.28125	0.3059095	0.15441941	0.51225142	0.31586221											2020
1	Huang Q 2020					11	0	0	54	43	0	0	54	0.25581395	0.27771904	0.14843262	0.44087869	0.42443984											2020
1	Jacobs J 2020					27	0	0	32	5	0	0	32	5.4	0.4177763	2.38112354	12.24631966	0.04935347											2020
1	Jeronimo C 2020					194	0	0	393	199	0	0	393	0.97487437	0.07134919	0.84764912	1.1211951	1.96426809											2020
1	Li Q 2020					55	0	0	475	420	0	0	475	0.13095238	0.12787589	0.10192137	0.16825251	4.14569144											2020
1	Li R 2020					100	0	0	225	125	0	0	225	0.8	0.09545214	0.66350008	0.96458165	1.23383674											2020
1	Li X 2020					341	0	0	548	207	0	0	548	1.647343	0.06413918	1.45274258	1.86801088	2.04323364											2020
1	Lian J 2020					100	0	0	788	688	0	0	788	0.14534884	0.09442149	0.12079247	0.17489737	6.79103741											2020
1	Lian JS 2020					60	0	0	465	405	0	0	465	0.14814815	0.12179789	0.11668678	0.1880922	3.99763103											2020
1	Ling Y 2020					5	0	0	66	61	0	0	66	0.08196721	0.43138198	0.03519226	0.19091198	0.60211233											2020
1	Liu J 2020					409	0	0	774	365	0	0	774	1.12054795	0.0509974	1.0139613	1.23833887	3.60280328											2020
1	Luo P 2020					8	0	0	15	7	0	0	15	1.14285714	0.36677488	0.55691973	2.34526157	0.06909486											2020
1	Mo P 2020					79	0	0	155	76	0	0	155	1.03947368	0.11363493	0.83193093	1.29879236	0.75017274											2020
1	Ni Q 2020					51	0	0	72	21	0	0	72	2.42857143	0.19861801	1.64545847	3.58438653	0.20728457											2020
1	Pang X 2020					26	0	0	79	53	0	0	79	0.49056604	0.17892179	0.34546096	0.69662007	0.52314678											2020
1	Peter H 2020					2014	0	0	6335	4321	0	0	6335	0.46609581	0.02030384	0.44791184	0.485018	42.65126838											2020
1	Petersen M 2020					15	0	0	29	14	0	0	29	1.07142857	0.26292531	0.63997173	1.79376546	0.13818971											2020
1	Qiu C 2020					9	0	0	104	95	0	0	104	0.09473684	0.3200104	0.05059709	0.1773831	0.93771592											2020
1	Sun L 2020					25	0	0	55	30	0	0	55	0.83333333	0.19227506	0.57168123	1.21474069	0.29612082											2020
1	Wan S 2020					36	0	0	135	99	0	0	135	0.36363636	0.15186828	0.27002054	0.4897087	0.9771987											2020
1	Wang D 2020					62	0	0	138	76	0	0	138	0.81578947	0.1216313	0.64275483	1.03540641	0.75017274											2020
1	Wang L 2020					1	0	0	26	25	0	0	26	0.04	0.98136483	0.00584414	0.27377844	0.24676735											2020
1	Wang Y 2020					26	0	0	46	20	0	0	46	1.3	0.21209262	0.85784691	1.97004848	0.19741388											2020
1	Wang YM 2020					155	0	0	236	81	0	0	236	1.91358025	0.10160077	1.5680646	2.33522864	0.79952621											2020
1	Wu C 2020					62	0	0	201	139	0	0	201	0.44604317	0.11564181	0.35558416	0.55951454	1.37202645											2020
1	Xu K 2020					56	0	0	113	57	0	0	113	0.98245614	0.13304844	0.75694118	1.27515861	0.56262955											2020
1	Yang W 2020					5	0	0	149	144	0	0	149	0.03472222	0.43991093	0.0146607	0.0822357	1.42137992											2020
1	Yang X 2020					30	0	0	52	22	0	0	52	1.36363636	0.20081419	0.91995212	2.02130535	0.21715527											2020
1	Zha L 2020					11	0	0	31	20	0	0	31	0.55	0.27639277	0.31996077	0.94542839	0.19741388											2020
1	Zhang Y 2020					38	0	0	166	128	0	0	166	0.296875	0.14859373	0.22186583	0.39724354	1.26344882											2020
1	Zhao X 2020					79	0	0	91	12	0	0	91	6.58333333	0.27205429	3.8625384	11.22067234	0.11844833											2020
1	Zhou F 2020					57	0	0	191	134	0	0	191	0.42537313	0.12056261	0.33585126	0.53875726	1.32267298											2020
2	the pediatric cases	DIC	MH	Risk Ratio	Fixed	3			34	31			34	0.09677419		0.03267397	0.28662709	0.30599151	0.09724542	0.75516065	0	0	4.21554951	0.00002492				1
2	Shen Q 2020					1	0	0	9	8	0	0	9	0.125	0.95014619	0.0194153	0.80477766	0.07896555											2020
2	Zheng F 2020					2	0	0	25	23	0	0	25	0.08695652	0.68079238	0.02289869	0.33021263	0.22702596											2020
0	S2
0	Propotion of corticosteroid treatment of patients with COVID-19	DIC	MH	Odds Ratio	Random	3844			11299	7314			11299	0.38444188		0.20354193	0.72611848	100	1,981.3921472	0	98.63732174	2.72878081	2.94636225	0.00321536	1.66122814	0.64558786	0	27
1	Use by weight	DIC	MH	Odds Ratio	Random	421			1006	496			1006	0.62062344		0.26722855	1.44136343	31.84861306	125.84030154	0	93.64273615	1.43754882	1.10959011	0.26717571				8
1	Chen N 2020					19	0	0	99	80	0	0	99	0.05640625	0.36091988	0.02780428	0.11443076	3.68204211											2020
1	Emmi G 2020					9	0	0	13	4	0	0	13	5.0625	0.84983659	0.95715621	26.77609556	3.05045234											2020
1	Jeronimo C 2020					194	0	0	393	199	0	0	393	0.95038004	0.14268682	0.7185253	1.25705	3.82924077											2020
1	Ni Q 2020					51	0	0	72	22	0	0	72	5.51948052	0.36425463	2.7029879	11.27073682	3.67893034											2020
1	Pang X 2020					26	0	0	79	53	0	0	79	0.24065504	0.33861324	0.12392726	0.46732936	3.70224842											2020
1	Wang Y 2020					26	0	0	46	20	0	0	46	1.69	0.42062225	0.74105834	3.85408255	3.62291572											2020
1	Xu K 2020					56	0	0	113	57	0	0	113	0.96522007	0.26608646	0.57297165	1.62599629	3.76024607											2020
1	Zhang Y 2020					38	0	0	166	38	0	0	166	1	0.2612596	0.59926019	1.66872424	3.76366806											2020
1	Zheng F 2020					2	0	0	25	23	0	0	25	0.00756144	1.04257207	0.00097986	0.05835032	2.75886922											2020
2	Less 40mg/day	DIC	MH	Odds Ratio	Random	2364			7213	4849			7213	0.30361373		0.02178953	4.23053157	11.47866074	646.34589479	0	99.69056816	5.39698632	0.88685856	0.37515507				2
2	Angus D 2020					295	0	0	403	108	0	0	403	7.46099108	0.15905401	5.46272702	10.19021961	3.82237413											2020
2	Li Q 2020					55	0	0	475	420	0	0	475	0.01714853	0.20279433	0.01152412	0.02551794	3.80053292											2020
2	Peter H 2020					2014	0	0	6335	4321	0	0	6335	0.21724531	0.03815632	0.20159125	0.23411493	3.85575369											2020
3	40-80mg/day	DIC	MH	Odds Ratio	Random	557			2138	1580			2138	0.26658967		0.08072309	0.88041785	43.68076781	637.35485946	0	98.27411687	4.29269283	2.16890456	0.03008993				11
3	Chen T 2020					107	0	0	203	96	0	0	203	1.24229601	0.19880876	0.84139275	1.83421994	3.80273037											2020
3	Dequin P 2020					76	0	0	149	73	0	0	149	1.08388065	0.23176076	0.68818682	1.70709064	3.78333999											2020
3	Fang X 2020					25	0	0	78	53	0	0	78	0.22249911	0.34312658	0.11356863	0.43591132	3.6982465											2020
3	Gao T 2020					6	0	0	40	32	0	0	40	0.04411765	0.5935726	0.01378359	0.14120896	3.41666571											2020
3	Guo T 2020					106	0	0	187	81	0	0	187	1.71254382	0.20870861	1.13759744	2.57807045	3.79719657											2020
3	Hong K 2020					18	0	0	98	80	0	0	98	0.050625	0.36893239	0.0245657	0.10432799	3.67452615											2020
3	Lian J 2020					100	0	0	788	688	0	0	788	0.02112628	0.15135051	0.01570339	0.02842189	3.82569575											2020
3	Lian JS 2020					60	0	0	465	405	0	0	465	0.02194787	0.1956313	0.01495791	0.03220432	3.80445279											2020
3	Luo P 2020					8	0	0	15	7	0	0	15	1.30612245	0.73192505	0.31114882	5.48276498	3.22473154											2020
3	Petersen M 2020					15	0	0	29	14	0	0	29	1.14795918	0.52553827	0.40981463	3.21562529	3.5032349											2020
3	Sun L 2020					25	0	0	55	30	0	0	55	0.69444444	0.38297084	0.3278326	1.47103458	3.66103724											2020
3	Zha L 2020					11	0	0	31	21	0	0	31	0.26190476	0.53714815	0.09139492	0.75052425	3.4889103											2020
4	More the 80mg/day	DIC	MH	Odds Ratio	Random	502			942	389			942	0.64873224		0.21086553	1.99583839	12.99195838	58.98999709	0	94.91439202	0.98051233	0.75471247	0.45042153				3
4	Bruno M 2020.					151	0	0	350	148	0	0	350	1.03565123	0.15282308	0.76759172	1.39732287	3.82507311
4	Han Y 2020					1	0	0	3	2	0	0	3	0.25	1.73205081	0.00838717	7.45185386	1.83758475											2020
4	Huang C 2020					9	0	0	41	32	0	0	41	0.07910156	0.53359369	0.02779645	0.22510277	3.49331664											2020
4	Li X 2020					341	0	0	548	207	0	0	548	2.71373894	0.12460714	2.12570151	3.46444646	3.83598388											2020
0	S3
0	Propotion of corticosteroid treatment of patients with COVID-19	DIC	MH	Odds Ratio	Random	2193			13644	4729			13644	1.60941531		0.82748577	3.13022621	100	1,344.88732631	0	97.99239687	2.89468748	1.4020472	0.16090115	0	1	0	27
4	Proportion IMV and NIV	DIC	MH	Odds Ratio	Random	2193			13644	4729			13644	1.60941531		0.82748577	3.13022621	100	1,344.88732631	0	97.99239687	2.89468748	1.4020472	0.16090115				27
4	Angus D 2020					213	0	0	403	114	0	0	403	2.84196676	0.14896352	2.12236959	3.80554598	3.94943444											2020
4	Bruno M 2020.					187	0	0	350	0	0	0	350	803.89908257	1.41926129	49.7879372	12,980.12674043	2.34671831
4	Cao B 2020					32	0	0	199	29	0	0	199	1.1232707	0.27857339	0.65067231	1.93912825	3.87580435											2020
4	Cao J 2020					15	0	0	102	4	0	0	102	4.22413793	0.5816915	1.35083215	13.20914761	3.56320133											2020
4	Chen N 2020					4	0	0	99	13	0	0	99	0.27854251	0.59082764	0.08749396	0.88675753	3.55143411											2020
4	Deng Y 2020					21	0	0	225	68	0	0	225	0.23767301	0.27128641	0.13965628	0.40448207	3.88103621											2020
4	Dequin P 2020					121	0	0	149	4	0	0	149	156.65178571	0.54852101	53.46054948	459.02599588	3.60500409											2020
4	Du Y 2020					16	0	0	85	61	0	0	85	0.09123307	0.36749539	0.04439557	0.18748432	3.80231162											2020
4	Guan W 2020					25	0	0	1099	56	0	0	1099	0.43354283	0.24443202	0.26851657	0.69999176	3.89922908											2020
4	Huang C 2020					2	0	0	41	10	0	0	41	0.15897436	0.81110979	0.03242718	0.77937234	3.24271251											2020
4	Jeronimo C 2020					133	0	0	393	138	0	0	393	0.94523411	0.15010961	0.70431324	1.26856558	3.94897039											2020
4	Li X 2020					25	0	0	548	78	0	0	548	0.28803255	0.23845381	0.18049672	0.45963577	3.90304277											2020
4	Lian J 2020					11	0	0	788	7	0	0	788	1.57951829	0.48614159	0.60914431	4.09570937	3.67931625											2020
4	Lian JS 2020					4	0	0	465	4	0	0	465	1	0.71016786	0.24860166	4.02249934	3.3892113											2020
4	Liu J 2020					119	0	0	774	157	0	0	774	0.71398843	0.13386654	0.54921674	0.92819362	3.95522431											2020
4	Peter H 2020					1007	0	0	6335	3883	0	0	6335	0.11934888	0.04296626	0.10970979	0.12983485	3.9771736											2020
4	Petersen M 2020					15	0	0	29	0	0	0	29	63.06896552	1.47220242	3.52107065	1,129.68321328	2.27575335											2020
4	Qiu C 2020					3	0	0	104	4	0	0	104	0.74257426	0.77668161	0.16204189	3.40292576	3.29338892											2020
4	Sun L 2020					3	0	0	55	5	0	0	55	0.57692308	0.75667966	0.13092754	2.54217125	3.3225212											2020
4	Wan S 2020					34	0	0	135	1	0	0	135	45.10891089	1.02312044	6.07268342	335.07655507	2.92277693											2020
4	Wang D 2020					17	0	0	138	5	0	0	138	3.73719008	0.52402938	1.33810617	10.43757966	3.63488396											2020
4	Wang Y 2020					7	0	0	46	3	0	0	46	2.57264957	0.72462909	0.62169194	10.64598947	3.36864782											2020
4	Wang YM 2020					21	0	0	236	17	0	0	236	1.25827633	0.34008815	0.64608918	2.45052753	3.82680643											2020
4	Wang YM 2020					21	0	0	236	17	0	0	236	1.25827633	0.34008815	0.64608918	2.45052753	3.82680643											2020
4	Wu C 2020					61	0	0	201	5	0	0	201	17.08	0.47816142	6.69077045	43.60131647	3.68838141											2020
4	Yang X 2020					22	0	0	52	29	0	0	52	0.5816092	0.39591527	0.26768718	1.26367371	3.77527678											2020
4	Zhang Y 2020					22	0	0	166	11	0	0	166	2.15277778	0.38698798	1.00831085	4.5962534	3.78394376											2020
4	Zhou F 2020					32	0	0	191	6	0	0	191	6.20545073	0.45783335	2.52967585	15.22235303	3.71098835											2020
0	S4B
0	Propotion of corticosteroid treatment of patients with COVID-19	DIC	MH	Odds Ratio	Random	5528			15710	10032			15710	0.37225898		0.23466813	0.59052224	100	3,330.88579295	0	98.46887575	2.63494515	4.19743239	0.000027	2.80326821	0.24619461	28.65470407	51
1	Low grade scores	DIC	MH	Odds Ratio	Random	5			17	12			17	0.22032034		0.01079419	4.4969611	3.40656524	6.31945147	0.04243742	68.35168356	4.83986731	0.98299428	0.32561027				2
1	Ding Q 2020					3	0	0	5	2	0	0	5	2.25	1.29099445	0.17917856	28.25393783	1.28842966											2020
1	Han Y 2020					1	0	0	3	2	0	0	3	0.25	1.73205081	0.00838717	7.45185386	0.98356312											2020
1	Shen Q 2020					1	0	0	9	8	0	0	9	0.015625	1.5	0.00082607	0.29554413	1.13457246											2020
2	Middle grade scores	DIC	MH	Odds Ratio	Random	2547			7558	4912			7558	0.30973072		0.16500844	0.5813831	78.23027949	2,515.45700946	0	98.44958591	3.9218853	3.64801564	0.00026427				39
2	Bai P 2020					14	0	0	58	44	0	0	58	0.10123967	0.43394895	0.04324866	0.2369893	1.96309601											2020
2	Cao J 2020					51	0	0	102	51	0	0	102	1	0.28005602	0.57758497	1.73134698	2.04259313											2020
2	Chen N 2020					19	0	0	99	80	0	0	99	0.05640625	0.36091988	0.02780428	0.11443076	2.00430623											2020
2	Chen T 2020					107	0	0	203	96	0	0	203	1.24229601	0.19880876	0.84139275	1.83421994	2.07230744											2020
2	Deng Y 2020					152	0	0	225	73	0	0	225	4.33552261	0.20138311	2.92162079	6.43367421	2.07150948											2020
2	Du Y 2020					65	0	0	85	20	0	0	85	10.5625	0.36162029	5.19942092	21.45746767	2.00393948											2020
2	Emmi G 2020					9	0	0	13	4	0	0	13	5.0625	0.84983659	0.95715621	26.77609556	1.65089304											2020
2	Fang X 2020					25	0	0	78	53	0	0	78	0.22249911	0.34312658	0.11356863	0.43591132	2.01342772											2020
2	Gao T 2020					6	0	0	40	32	0	0	40	0.04411765	0.5935726	0.01378359	0.14120896	1.85531191											2020
2	Guan W 2020					204	0	0	1099	895	0	0	1099	0.05195343	0.10972036	0.04190059	0.06441817	2.09382635											2020
2	Guo T 2020					106	0	0	187	81	0	0	187	1.71254382	0.20870861	1.13759744	2.57807045	2.06918614											2020
2	Hong K 2020					18	0	0	98	80	0	0	98	0.050625	0.36893239	0.0245657	0.10432799	2.0000764											2020
2	Huang Q 2020					11	0	0	54	43	0	0	54	0.06544078	0.47783869	0.02565142	0.16694964	1.9356591											2020
2	Jacobs J 2020					27	0	0	32	5	0	0	32	29.16	0.68853037	7.56326651	112.42570908	1.78266001											2020
2	Li Q 2020					55	0	0	475	420	0	0	475	0.01714853	0.20279433	0.01152412	0.02551794	2.07106795											2020
2	Li R 2020					100	0	0	225	125	0	0	225	0.64	0.18973666	0.44124098	0.92829094	2.07504233											2020
2	Li X 2020					341	0	0	548	207	0	0	548	2.71373894	0.12460714	2.12570151	3.46444646	2.09107059											2020
2	Lian J 2020					100	0	0	788	688	0	0	788	0.02112628	0.15135051	0.01570339	0.02842189	2.08526433											2020
2	Lian JS 2020					60	0	0	465	405	0	0	465	0.02194787	0.1956313	0.01495791	0.03220432	2.07327903											2020
2	Ling Y 2020					5	0	0	66	61	0	0	66	0.00671862	0.6578654	0.00185056	0.0243925	1.80665201											2020
2	Liu J 2020					409	0	0	774	365	0	0	774	1.2556277	0.10183039	1.02844887	1.53298911	2.09514751											2020
2	Luo P 2020					8	0	0	15	7	0	0	15	1.30612245	0.73192505	0.31114882	5.48276498	1.74800364											2020
2	Mo P 2020					79	0	0	155	76	0	0	155	1.08050554	0.2272273	0.69216681	1.6867209	2.06296839											2020
2	Ni Q 2020					51	0	0	72	22	0	0	72	5.51948052	0.36425463	2.7029879	11.27073682	2.00255492											2020
2	Pang X 2020					26	0	0	79	53	0	0	79	0.24065504	0.33861324	0.12392726	0.46732936	2.01568084											2020
2	Qiu C 2020					9	0	0	104	95	0	0	104	0.00897507	0.49322901	0.0034135	0.02359799	1.92560827											2020
2	Sun L 2020					25	0	0	55	30	0	0	55	0.69444444	0.38297084	0.3278326	1.47103458	1.99248659											2020
2	Wan S 2020					36	0	0	135	99	0	0	135	0.1322314	0.27524094	0.07709906	0.22678803	2.04460791											2020
2	Wang D 2020					62	0	0	138	67	0	0	138	0.86449332	0.24144732	0.53856895	1.38765649	2.05786347											2020
2	Wang L 2020					1	0	0	26	25	0	0	26	0.0016	1.44222051	0.00009473	0.02702342	1.17548011											2020
2	Wang Y 2020					26	0	0	46	20	0	0	46	1.69	0.42062225	0.74105834	3.85408255	1.97104693											2020
2	Wu C 2020					62	0	0	201	139	0	0	201	0.19895451	0.21597813	0.13029053	0.30380485	2.06680392											2020
2	Xu K 2020					56	0	0	113	57	0	0	113	0.96522007	0.26608646	0.57297165	1.62599629	2.04835261											2020
2	Yang W 2020					5	0	0	149	144	0	0	149	0.00120563	0.64334197	0.00034167	0.00425431	1.81785042											2020
2	Yang X 2020					30	0	0	52	22	0	0	52	1.85950413	0.39695813	0.8540942	4.04844759	1.98470286											2020
2	Zha L 2020					11	0	0	31	21	0	0	31	0.26190476	0.53714815	0.09139492	0.75052425	1.89580122											2020
2	Zhang Y 2020					38	0	0	166	38	0	0	166	1	0.2612596	0.59926019	1.66872424	2.05028141											2020
2	Zhao X 2020					79	0	0	91	12	0	0	91	43.34027778	0.43815879	18.36243431	102.29469832	1.96054647											2020
2	Zheng F 2020					2	0	0	25	23	0	0	25	0.00756144	1.04257207	0.00097986	0.05835032	1.48911087											2020
2	Zhou F 2020					57	0	0	191	134	0	0	191	0.1809423	0.22363607	0.11672953	0.28047844	2.06421245											2020
3	High grade scores	DIC	MH	Odds Ratio	Random	2976			8135	5108			8135	0.82620205		0.30381653	2.24678305	18.36315527	814.56090267	0	99.01787577	2.26397365	0.37403297	0.70837978				8
3	Angus D 2020					295	0	0	403	108	0	0	403	7.46099108	0.15905401	5.46272702	10.19021961	2.08338996											2020
3	Bruno M 2020.					151	0	0	350	148	0	0	350	1.03565123	0.15282308	0.76759172	1.39732287	2.08491297
3	Cao B 2020					67	0	0	199	132	0	0	199	0.25763315	0.21213736	0.16999263	0.39045716	2.06807201											2020
3	Dequin P 2020					76	0	0	149	73	0	0	149	1.08388065	0.23176076	0.68818682	1.70709064	2.06137182											2020
3	Huang C 2020					9	0	0	41	32	0	0	41	0.07910156	0.53359369	0.02779645	0.22510277	1.89827249											2020
3	Jeronimo C 2020					194	0	0	393	199	0	0	393	0.95038004	0.14268682	0.7185253	1.25705	2.08726489											2020
3	Peter H 2020					2014	0	0	6335	4321	0	0	6335	0.21724531	0.03815632	0.20159125	0.23411493	2.10223108											2020
3	Petersen M 2020					15	0	0	29	14	0	0	29	1.14795918	0.52553827	0.40981463	3.21562529	1.90383581											2020
3	Wang YM 2020					155	0	0	236	81	0	0	236	3.66178936	0.19389323	2.50409698	5.35470529	2.07380424											2020
